# Supplementary material for: In Silico Evaluation of Quinolone–Triazole and Conazole–Triazole Hybrids as Promising Antimicrobial and Anticancer Agents
Source: Int J Mol Sci. 2025 Jul 14;26(14):6752. doi: 10.3390/ijms26146752 (PMC12294901; doi:10.3390/ijms26146752)
Supplement: Supplementary file 1 [file ijms-26-06752-s001.zip]

Archive with 1 entries (1 files):
- ijms-3678157-supplementary.pdf
